# Supplementary material for: ZIF-67 Derived Co2VO4 Hollow Nanocubes for High Performance Asymmetric Supercapacitors
Source: Nanomaterials (Basel). 2022 Mar 2;12(5):848. doi: 10.3390/nano12050848 (PMC8912880; doi:10.3390/nano12050848)
Supplement: Supplementary file 1 [file nanomaterials-12-00848-s001.zip]

Archive with 1 entries (1 files):
- nanomaterials-1604375-supplementary.pdf
